# Supplementary material for: A Method to Present and Analyze Ensembles of Information Sources
Source: Entropy (Basel). 2020 May 21;22(5):580. doi: 10.3390/e22050580 (PMC7517101; doi:10.3390/e22050580)
Supplement: Supplementary file 1 [file entropy-22-00580-s001.zip]

Archive with 6 entries (6 files):
- Software/Figure1.m
- Software/Figure2.m
- Software/Figure3.m
- Software/Figure4.m
- Software/netCompModel.m
- Software/netModel.m
